# Supplementary material for: The Effect of Circumscribed Exposure to the Pan-Aurora Kinase Inhibitor VX-680 on Proliferating Euploid Cells
Source: Int J Mol Sci. 2022 Oct 11;23(20):12104. doi: 10.3390/ijms232012104 (PMC9603438; doi:10.3390/ijms232012104)
Supplement: Supplementary file 1 [file ijms-23-12104-s001.zip]

Archive with 1 entries (1 files):
- ijms-1919016-supplementary.pdf
